# Supplementary material for: Sociodemographic and Lifestyle Factors and Epigenetic Aging in US Young Adults: NIMHD Social Epigenomics Program
Source: JAMA Netw Open. 2024 Jul 29;7(7):e2427889. doi: 10.1001/jamanetworkopen.2024.27889 (PMC11287395; doi:10.1001/jamanetworkopen.2024.27889)
Supplement: Supplement 2. — eTable 3. Bivariate Models of Social and Demographic Characteristics and Clock Estimates (N = 4237) eTable 4. Multivariate Models of Social and Demographic Characteristics and Clock Estimates (N = 4237) eTable 5. Multivariate Models of Social and Demographic Characteristics and Clock Estimates With Cell Compositions (N = 4237) [file jamanetwopen-e2427889-s002.xlsx]

## Sheet: Table of Contents
Table of Contents
Harris KM, Levitt B, Gaydosh L, et al. Sociodemographic and lifestyle factors and epigenetic aging in US young adults. JAMA Netw Open. 2024;7(7):e2427889. doi:10.1001/jamanetworkopen.2024.27889
This supplemental material has been provided by the authors to give readers additional information about their work.
eTable 3. Bivariate models of social and demographic characteristics and clock estimates(N=4237).
eTable 4. Multivariate models of social and demographic characteristics and clock estimates (N=4237).
eTable 5. Multivariate models of social and demographic characteristics and clock estimates with Cell Compositions (N=4237).

## Sheet: eTable 3
eTable 3. Bivariate models of social and demographic characteristics and clock estimates(N=4237).
		Horvath1AA		Horvath2AA		HannumAA		VidalBraloAA		Zhang2019AA		LinAA		PhenoAgeAA		GrimAgeAA		DunedinPoAmAA		DunedinPACEAA		PCHorvath1AA		PCHorvath2AA		PCHannumAA		PCPhenoAgeAA		PCGrimAgeAA		Zhang2017
Variable		Beta	CI	Beta	CI	Beta	CI	Beta	CI	Beta	CI	Beta	CI	Beta	CI	Beta	CI	Beta	CI	Beta	CI	Beta	CI	Beta	CI	Beta	CI	Beta	CI	Beta	CI	Beta	CI
Chronological Agea	Years	-0.06	(-0.22- 0.10)	-0.01	(-0.11- 0.09)	0.03	(-0.11- 0.17)	-0.1	(-0.22- 0.03)	0.07	(-0.05- 0.19)	0.11	(-0.13- 0.34)	0	(-0.24- 0.25)	-0.03	(-0.25- 0.20)	0	(-0.03- 0.03)	0.03	( 0.00- 0.06)	0.05	(-0.12- 0.22)	0	(-0.17- 0.17)	0.07	(-0.10- 0.23)	0.04	(-0.23- 0.32)	0.03	(-0.19- 0.24)	-0.01	(-0.03- 0.01)
Sex	Female (Ref)
	Male	2.17	( 1.64- 2.69)	0.01	(-0.41- 0.44)	0.86	( 0.41- 1.31)	-0.02	(-0.51- 0.48)	-0.01	(-0.44- 0.41)	0.38	(-0.33- 1.09)	-0.65	(-1.43- 0.13)	2.1	( 1.46- 2.73)	-0.03	(-0.12- 0.06)	-0.21	(-0.30--0.12)	1.15	( 0.66- 1.64)	0.05	(-0.50- 0.60)	1.31	( 0.84- 1.78)	-1.2	(-1.94--0.45)	2.17	( 1.67- 2.68)	0.06	( 0.00- 0.12)
Race or ethnicity	White (Ref)
	Asian/Pacific	-0.41	(-2.04- 1.23)	-1.2	(-2.24--0.15)	-1.25	(-2.26--0.24)	-3.29	(-4.82--1.75)	-2.77	(-4.06--1.49)	-0.52	(-1.98- 0.93)	-3.63	(-6.62--0.63)	-3.47	(-5.31--1.64)	-0.05	(-0.24- 0.15)	-0.16	(-0.42- 0.11)	-2.68	(-4.55--0.82)	-2.86	(-5.17--0.55)	-1.39	(-2.81- 0.02)	-4.62	(-7.88--1.36)	-2.79	(-4.01--1.57)	-0.33	(-0.52--0.13)
	Black	-0.14	(-1.03- 0.76)	0.12	(-0.46- 0.70)	-1.69	(-2.42--0.95)	-1.76	(-2.46--1.07)	-1.34	(-2.09--0.59)	1.48	( 0.18- 2.79)	-0.68	(-2.05- 0.70)	1.91	( 1.10- 2.73)	0.28	( 0.16- 0.39)	0.62	( 0.49- 0.75)	-3.29	(-4.19--2.40)	-4.42	(-5.29--3.55)	-2.03	(-3.04--1.02)	2.68	( 1.30- 4.05)	0.88	( 0.13- 1.64)	-0.1	(-0.17--0.03)
	Hispanic	-0.93	(-2.13- 0.28)	-0.34	(-1.10- 0.42)	0.22	(-1.01- 1.44)	-1.37	(-2.36--0.37)	-0.6	(-1.43- 0.24)	0.09	(-1.12- 1.30)	-0.43	(-2.01- 1.14)	-2.5	(-3.53--1.47)	-0.1	(-0.29- 0.08)	0.19	( 0.02- 0.36)	-1.18	(-2.42- 0.05)	-1.57	(-2.71--0.43)	-0.88	(-2.01- 0.25)	-1.39	(-3.00- 0.22)	-1.9	(-2.80--0.99)	-0.23	(-0.32--0.14)
	Otherb	1.03	(-1.44- 3.50)	-0.26	(-2.37- 1.84)	-0.04	(-2.96- 2.88)	-0.36	(-3.40- 2.68)	-0.38	(-2.14- 1.38)	0.66	(-3.04- 4.35)	1.88	(-2.10- 5.86)	2.02	(-0.98- 5.02)	0.41	(-0.10- 0.92)	0.74	( 0.37- 1.10)	-0.11	(-1.87- 1.65)	-0.23	(-2.47- 2.02)	0.45	(-1.66- 2.56)	1.23	(-2.67- 5.14)	2.15	(-0.37- 4.68)	0.17	(-0.07- 0.41)
Immigrant	First (Ref)
generation	Second	0.21	(-2.21- 2.63)	0.04	(-1.38- 1.47)	-0.74	(-2.36- 0.87)	1.37	(-0.32- 3.06)	0.83	(-0.53- 2.20)	0.51	(-1.66- 2.67)	0.53	(-2.85- 3.91)	2.28	( 0.63- 3.93)	-0.01	(-0.24- 0.23)	-0.08	(-0.34- 0.18)	0	(-1.70- 1.70)	0.11	(-1.70- 1.92)	-0.25	(-1.97- 1.47)	1.75	(-1.61- 5.12)	1.63	( 0.36- 2.89)	0.19	( 0.03- 0.35)
	≥Third	0.63	(-1.61- 2.86)	0.06	(-1.29- 1.40)	-1.45	(-3.01- 0.11)	1.81	( 0.23- 3.39)	0.86	(-0.40- 2.12)	-0.29	(-2.14- 1.56)	0.71	(-2.40- 3.81)	3.84	( 2.28- 5.39)	0.07	(-0.15- 0.28)	0	(-0.20- 0.21)	0.27	(-1.42- 1.95)	0.6	(-1.21- 2.41)	-0.4	(-2.14- 1.34)	2.2	(-0.92- 5.32)	3.01	( 1.96- 4.07)	0.27	( 0.13- 0.41)
Education	≥ College (Ref)
	Some_College	-0.08	(-0.69- 0.52)	0.14	(-0.28- 0.56)	0.45	(-0.07- 0.97)	0.12	(-0.38- 0.61)	0.07	(-0.32- 0.45)	-0.33	(-1.11- 0.45)	1.21	( 0.47- 1.96)	2.99	( 2.45- 3.54)	0.39	( 0.30- 0.47)	0.46	( 0.36- 0.56)	0.28	(-0.22- 0.78)	0.16	(-0.38- 0.71)	0.27	(-0.22- 0.76)	1.25	( 0.42- 2.09)	2.33	( 1.88- 2.78)	0.12	( 0.07- 0.18)
	No College	0.8	(-0.09- 1.69)	0.33	(-0.27- 0.94)	1.43	( 0.69- 2.18)	-0.37	(-1.28- 0.54)	-0.26	(-0.94- 0.42)	0.03	(-1.09- 1.16)	3.12	( 1.98- 4.26)	6.55	( 5.44- 7.66)	0.83	( 0.70- 0.95)	0.9	( 0.79- 1.02)	1	( 0.29- 1.72)	0.82	(-0.06- 1.69)	1.1	( 0.34- 1.85)	2.86	( 1.78- 3.94)	5.19	( 4.15- 6.22)	0.34	( 0.23- 0.44)
Annual	>100k (Ref)
income	50-100k	-0.64	(-1.28- 0.01)	0.12	(-0.27- 0.51)	0.67	( 0.07- 1.27)	-0.24	(-0.73- 0.26)	-0.15	(-0.64- 0.35)	-0.34	(-1.49- 0.81)	1.41	( 0.59- 2.23)	1.5	( 0.77- 2.23)	0.3	( 0.20- 0.40)	0.36	( 0.26- 0.47)	-0.21	(-0.77- 0.35)	-0.29	(-0.95- 0.36)	0.14	(-0.39- 0.68)	1.76	( 0.99- 2.53)	1.01	( 0.48- 1.54)	0.06	( 0.00- 0.11)
	25-50k	0.01	(-0.86- 0.87)	0.4	(-0.16- 0.96)	0.93	( 0.01- 1.85)	-0.34	(-1.04- 0.37)	0.13	(-0.57- 0.84)	0.17	(-1.12- 1.47)	2.34	( 1.14- 3.55)	3.69	( 2.65- 4.72)	0.61	( 0.49- 0.73)	0.69	( 0.56- 0.82)	0.06	(-0.84- 0.97)	-0.04	(-1.03- 0.94)	0.43	(-0.43- 1.29)	2.82	( 1.78- 3.86)	2.86	( 1.95- 3.77)	0.16	( 0.07- 0.25)
	<25k	-0.03	(-0.94- 0.87)	0.08	(-0.50- 0.66)	1.04	( 0.37- 1.71)	-0.8	(-1.69- 0.09)	-0.28	(-0.98- 0.41)	-0.45	(-1.71- 0.82)	3.8	( 2.38- 5.23)	6.07	( 4.99- 7.14)	1.01	( 0.87- 1.15)	1.1	( 0.94- 1.26)	-0.38	(-1.24- 0.47)	-0.52	(-1.41- 0.37)	0.4	(-0.47- 1.26)	4.79	( 3.29- 6.28)	4.45	( 3.53- 5.37)	0.31	( 0.23- 0.39)
Region	Northeast (Ref)
	West	0.61	(-0.36- 1.58)	0.02	(-0.63- 0.66)	0.08	(-0.60- 0.76)	-0.52	(-1.35- 0.31)	0.02	(-0.73- 0.77)	-0.57	(-1.57- 0.44)	0.56	(-0.87- 1.98)	-0.26	(-1.34- 0.81)	-0.07	(-0.22- 0.07)	-0.03	(-0.20- 0.14)	0.26	(-0.71- 1.24)	0.66	(-0.34- 1.67)	0.08	(-0.87- 1.02)	-0.38	(-1.81- 1.06)	-0.4	(-1.20- 0.39)	-0.01	(-0.11- 0.09)
	Midwest	0.93	(-0.06- 1.91)	-0.01	(-0.58- 0.56)	0.39	(-0.29- 1.08)	-0.51	(-1.34- 0.32)	0.27	(-0.51- 1.04)	0.6	(-0.57- 1.78)	2.54	( 1.08- 3.99)	2.46	( 1.16- 3.76)	0.23	( 0.05- 0.41)	0.26	( 0.09- 0.43)	0.67	(-0.30- 1.64)	0.58	(-0.45- 1.61)	0.43	(-0.52- 1.39)	1.31	(-0.26- 2.88)	1.91	( 0.86- 2.96)	0.09	(-0.02- 0.19)
	South	0.27	(-0.65- 1.19)	0.42	(-0.16- 0.99)	0.02	(-0.66- 0.70)	-0.38	(-1.18- 0.42)	0.17	(-0.53- 0.86)	-0.46	(-1.48- 0.57)	0.91	(-0.42- 2.25)	1.33	( 0.26- 2.40)	0.1	(-0.03- 0.24)	0.27	( 0.12- 0.42)	-0.09	(-1.07- 0.89)	-0.28	(-1.35- 0.80)	-0.41	(-1.34- 0.51)	0.95	(-0.51- 2.42)	0.85	( 0.04- 1.67)	0.04	(-0.06- 0.13)
Rural/Urban	Metropolitan (Ref)
	Micropolitan	0.47	(-0.73- 1.67)	0.48	(-0.30- 1.27)	0.45	(-0.52- 1.42)	0.35	(-0.26- 0.96)	0.23	(-0.49- 0.95)	0.57	(-1.54- 2.67)	0.59	(-0.80- 1.98)	1.59	( 0.38- 2.81)	0.05	(-0.14- 0.24)	0.2	( 0.03- 0.37)	0.03	(-0.82- 0.88)	-0.08	(-1.04- 0.88)	0.24	(-0.78- 1.27)	0.87	(-0.89- 2.63)	0.86	(-0.19- 1.91)	0.08	(-0.02- 0.17)
	Small town/Rural	-0.81	(-1.70- 0.08)	-0.2	(-0.75- 0.35)	-0.22	(-0.96- 0.52)	-0.44	(-1.99- 1.11)	-0.45	(-1.14- 0.25)	-0.76	(-1.83- 0.30)	0.5	(-0.90- 1.90)	2.1	( 0.61- 3.59)	0.19	(-0.03- 0.40)	0.32	( 0.10- 0.54)	0.02	(-0.71- 0.75)	-0.47	(-1.35- 0.42)	-0.38	(-0.99- 0.24)	-0.06	(-1.62- 1.50)	1.64	( 0.39- 2.89)	0.09	(-0.01- 0.19)
Obesity	Ref range/under (Ref)
	Overweight	0.22	(-0.55- 0.98)	0.34	(-0.18- 0.86)	0.22	(-0.31- 0.75)	0.3	(-0.35- 0.95)	0.12	(-0.45- 0.68)	0.77	(-0.24- 1.78)	0.67	(-0.30- 1.64)	0.55	(-0.29- 1.39)	0.01	(-0.13- 0.15)	0.21	( 0.11- 0.31)	0.33	(-0.31- 0.97)	-0.14	(-0.83- 0.55)	0.48	(-0.16- 1.11)	0.81	(-0.30- 1.92)	0.45	(-0.25- 1.15)	-0.03	(-0.11- 0.04)
	Obese	0.71	(-0.07- 1.49)	0.9	( 0.28- 1.53)	0.97	( 0.27- 1.67)	0.86	( 0.29- 1.43)	0.63	( 0.00- 1.26)	0.51	(-0.43- 1.44)	2.51	( 1.48- 3.54)	1.21	(-0.06- 2.48)	0.18	( 0.06- 0.31)	0.73	( 0.62- 0.84)	0.54	(-0.21- 1.29)	0.22	(-0.66- 1.10)	0.75	( 0.08- 1.41)	2.86	( 1.84- 3.87)	0.73	(-0.24- 1.71)	0.02	(-0.07- 0.11)
	Severe Obesity	2.74	( 1.39- 4.10)	1.02	( 0.22- 1.83)	2.25	( 1.21- 3.28)	1.6	( 0.72- 2.48)	0.57	(-0.16- 1.31)	2.99	( 1.46- 4.51)	6.06	( 4.42- 7.69)	3	( 1.76- 4.25)	0.58	( 0.41- 0.75)	1.43	( 1.29- 1.57)	1.05	( 0.22- 1.88)	1.22	( 0.33- 2.12)	1.55	( 0.58- 2.51)	6.07	( 4.83- 7.31)	1.88	( 0.87- 2.89)	0.09	( 0.00- 0.18)
Bouts of	5+ (Ref)
exercise/week	1-4	-0.05	(-0.69- 0.59)	-0.07	(-0.48- 0.33)	0.53	( 0.05- 1.01)	-0.14	(-0.62- 0.34)	0.19	(-0.27- 0.65)	0.07	(-0.69- 0.82)	1.24	( 0.46- 2.03)	1.24	( 0.61- 1.86)	0.23	( 0.13- 0.33)	0.32	( 0.23- 0.41)	0.02	(-0.53- 0.56)	0.06	(-0.51- 0.64)	-0.07	(-0.59- 0.45)	0.98	( 0.23- 1.74)	0.82	( 0.31- 1.34)	0.04	(-0.02- 0.10)
	0	0.21	(-0.53- 0.94)	0.41	(-0.17- 0.99)	0.74	( 0.08- 1.39)	-0.22	(-0.88- 0.44)	0.22	(-0.46- 0.89)	1.14	( 0.13- 2.15)	3.03	( 1.88- 4.18)	2.89	( 1.97- 3.80)	0.46	( 0.33- 0.59)	0.76	( 0.64- 0.88)	-0.34	(-1.22- 0.54)	-0.44	(-1.30- 0.42)	0.02	(-0.71- 0.74)	3.09	( 1.97- 4.21)	2.16	( 1.33- 2.98)	0.1	( 0.03- 0.16)
Tobacco	Never (Ref)
	Former	-0.28	(-1.12- 0.56)	-0.67	(-1.23--0.12)	0.05	(-0.45- 0.55)	0.34	(-0.28- 0.96)	-0.34	(-0.89- 0.21)	-0.92	(-2.09- 0.25)	0.03	(-0.79- 0.85)	1.78	( 1.28- 2.28)	0.18	( 0.09- 0.28)	0.05	(-0.05- 0.16)	0.69	(-0.01- 1.38)	0.83	( 0.15- 1.51)	0.58	( 0.02- 1.14)	-0.06	(-0.82- 0.69)	1.38	( 1.02- 1.74)	0.09	( 0.04- 0.15)
	Current	-0.13	(-0.90- 0.63)	-0.52	(-1.04--0.01)	0.44	(-0.29- 1.18)	-0.66	(-1.39- 0.07)	-1.02	(-1.66--0.38)	-1.8	(-2.80--0.81)	2.28	( 1.31- 3.25)	8.69	( 7.79- 9.60)	1.13	( 1.01- 1.25)	0.79	( 0.68- 0.90)	0.5	(-0.07- 1.07)	0.42	(-0.24- 1.08)	0.29	(-0.29- 0.88)	1.55	( 0.71- 2.40)	6.97	( 6.25- 7.70)	0.44	( 0.37- 0.50)
Alcohol	None (Ref)
	Light	0.33	(-1.84- 2.51)	0.59	(-0.81- 2.00)	0.55	(-0.63- 1.73)	-0.13	(-1.66- 1.41)	1.05	(-0.16- 2.26)	0.28	(-2.10- 2.65)	-1.55	(-4.15- 1.05)	-1.88	(-3.66--0.10)	-0.26	(-0.49--0.03)	-0.41	(-0.68--0.14)	1.66	( 0.13- 3.20)	1.64	(-0.03- 3.31)	0.89	(-0.48- 2.26)	-1.59	(-3.82- 0.64)	-1.29	(-2.80- 0.21)	-0.06	(-0.17- 0.06)
	Heavy/Binge	0.34	(-1.73- 2.40)	0.19	(-1.24- 1.61)	0.21	(-0.98- 1.39)	-0.31	(-1.83- 1.21)	0.79	(-0.43- 2.01)	-0.47	(-2.73- 1.78)	-1.83	(-4.26- 0.60)	-1.22	(-3.13- 0.69)	-0.21	(-0.45- 0.04)	-0.55	(-0.83--0.28)	2.04	( 0.58- 3.50)	1.98	( 0.31- 3.66)	1.1	(-0.21- 2.41)	-2.82	(-5.07--0.56)	-0.49	(-2.05- 1.07)	-0.02	(-0.13- 0.10)
Notes:
a Chronological age at Wave V blood draw
b The other category for race or ethnicity includes participants who identified as American Indian or Alaska Native or who checked some other race or origin

## Sheet: e Table 4
eTable 4. Multivariate models of social and demographic characteristics and clock estimates (N=4237).
		PCHorvath1AA		Horvath2AA		PCHorvath2AA		HannumAA		PCHannumAA		PCPhenoAgeAA		PCGrimAgeAA		LinAA		Vidal BraloAA		Zhang2017AA		Zhang2019AA		Dunedin PoAm
Variable		Beta	CI	Beta	CI	Beta	CI	Beta	CI	Beta	CI	Beta	CI	Beta	CI	Beta	CI	Beta	CI	Beta	CI	Beta	CI	Beta	CI
Chron agea	Years	0.11	(-0.03-0.24)	-0.02	(-0.12-0.08)	0.09	(-0.04-0.23)	0.04	(-0.08-0.16)	0.09	(-0.05-0.23)	0	(-0.21-0.21)	-0.02	(-0.15-0.11)	0.06	(-0.17-0.28)	-0.07	(-0.18-0.04)	-0.01	(-0.02-0.01)	0.09	(-0.02-0.21)	-0.01	(-0.03-0.02)
Sex	Female (Ref)
	Male	1.14	(0.60-1.68)	0.06	(-0.40-0.51)	0.07	(-0.50-0.64)	1	(0.55-1.46)	1.34	(0.83-1.85)	-0.96	(-1.70--0.21)	1.9	(1.48-2.32)	0.61	(-0.13-1.34)	0.11	(-0.37-0.60)	0.05	(-0.01-0.10)	0.14	(-0.32-0.60)	-0.06	(-0.14-0.01)
Race or	White (Ref)
ethnicity	Asian/Pacific	-2.89	(-4.60--1.18)	-1.46	(-2.56--0.36)	-2.99	(-5.06--0.92)	-2.18	(-3.57--0.78)	-2.01	(-3.50--0.53)	-4.23	(-7.25--1.21)	-0.61	(-1.81-0.58)	-1.38	(-3.36-0.61)	-2.91	(-4.50--1.31)	-0.22	(-0.40--0.04)	-2.95	(-4.32--1.57)	0.13	(-0.10-0.36)
	Black	-3.54	(-4.32--2.76)	-0.28	(-0.84-0.28)	-4.68	(-5.51--3.84)	-2.35	(-3.10--1.60)	-2.37	(-3.26--1.47)	1.33	(0.16-2.50)	0.3	(-0.29-0.89)	1.4	(0.26-2.53)	-2.03	(-2.79--1.27)	-0.16	(-0.23--0.08)	-1.77	(-2.47--1.06)	0.12	(0.01-0.24)
	Hispanic	-1.68	(-2.98--0.38)	-0.84	(-1.84-0.16)	-1.94	(-3.25--0.64)	-0.87	(-2.21-0.46)	-1.68	(-2.89--0.47)	-1.98	(-3.60--0.35)	-0.9	(-1.82-0.02)	-0.62	(-2.53-1.30)	-1.46	(-2.68--0.24)	-0.19	(-0.30--0.09)	-0.97	(-2.14-0.21)	-0.07	(-0.26-0.11)
	Otherb	-0.69	(-2.48-1.09)	-0.45	(-2.63-1.72)	-0.59	(-2.82-1.63)	-0.68	(-3.51-2.16)	-0.24	(-2.32-1.84)	0.95	(-2.67-4.57)	0.5	(-1.31-2.30)	0.87	(-2.96-4.71)	-0.16	(-3.26-2.94)	0.06	(-0.14-0.26)	-0.4	(-2.26-1.45)	0.19	(-0.18-0.55)
Immigrant	First (Ref)
generation	Second	-0.46	(-1.89-0.98)	-0.26	(-1.65-1.13)	-0.43	(-1.90-1.04)	-0.86	(-2.18-0.46)	-0.51	(-1.93-0.90)	0.81	(-1.88-3.50)	1.27	(0.18-2.37)	0.33	(-1.77-2.43)	0.88	(-0.66-2.42)	0.13	(-0.02-0.27)	0.43	(-0.80-1.66)	-0.05	(-0.27-0.17)
	≥Third	-0.89	(-2.31-0.53)	-0.57	(-2.05-0.91)	-0.55	(-2.08-0.97)	-2.07	(-3.64--0.49)	-1.38	(-2.96-0.20)	-0.33	(-2.93-2.27)	1.63	(0.62-2.64)	-0.99	(-3.28-1.29)	0.79	(-0.84-2.42)	0.1	(-0.04-0.25)	0.01	(-1.32-1.34)	-0.11	(-0.33-0.11)
Education	≥ College (Ref)
	Some_College	0.25	(-0.22-0.73)	0.17	(-0.29-0.63)	0.22	(-0.34-0.78)	0.07	(-0.43-0.57)	0.09	(-0.41-0.59)	-0.07	(-0.91-0.77)	0.76	(0.30-1.22)	-0.16	(-0.99-0.67)	0.27	(-0.24-0.77)	0.03	(-0.03-0.10)	0.16	(-0.28-0.60)	0.07	(-0.02-0.15)
	No College	0.82	(-0.10-1.75)	0.42	(-0.23-1.07)	0.83	(-0.31-1.96)	0.65	(-0.19-1.49)	0.69	(-0.28-1.66)	0.77	(-0.71-2.25)	2.1	(1.20-3.00)	0.42	(-0.85-1.69)	-0.12	(-1.02-0.78)	0.15	(0.04-0.27)	-0.09	(-0.91-0.73)	0.24	(0.10-0.37)
Annual	>100k (Ref)
income	50-100k	-0.15	(-0.69-0.39)	-0.04	(-0.43-0.35)	-0.17	(-0.79-0.45)	0.52	(-0.06-1.09)	0.18	(-0.37-0.72)	0.82	(0.07-1.57)	0.16	(-0.25-0.58)	-0.52	(-1.69-0.66)	-0.36	(-0.84-0.13)	0.02	(-0.04-0.07)	-0.08	(-0.58-0.43)	0.14	(0.06-0.23)
	25-50k	0.35	(-0.62-1.32)	0.14	(-0.36-0.64)	0.45	(-0.64-1.54)	0.8	(-0.06-1.67)	0.63	(-0.29-1.54)	1.29	(0.15-2.42)	1.01	(0.17-1.85)	-0.18	(-1.45-1.09)	-0.25	(-1.02-0.52)	0.08	(-0.02-0.18)	0.43	(-0.29-1.14)	0.31	(0.19-0.43)
	<25k	0.38	(-0.72-1.47)	-0.09	(-0.72-0.53)	0.47	(-0.68-1.61)	1.12	(0.41-1.83)	0.94	(-0.02-1.90)	2.47	(0.88-4.05)	1.29	(0.39-2.19)	-0.88	(-2.26-0.50)	-0.49	(-1.45-0.46)	0.16	(0.05-0.27)	0.45	(-0.26-1.16)	0.48	(0.33-0.63)
Region	Northeast (Ref)
	West	0.35	(-0.51-1.20)	0.08	(-0.51-0.67)	0.76	(-0.15-1.67)	0.18	(-0.47-0.84)	0.13	(-0.74-1.00)	0.16	(-1.05-1.37)	-0.13	(-0.73-0.47)	-0.57	(-1.56-0.42)	-0.4	(-1.09-0.29)	0.02	(-0.08-0.11)	0.06	(-0.60-0.71)	-0.01	(-0.13-0.12)
	Midwest	0.44	(-0.37-1.24)	-0.05	(-0.60-0.50)	0.31	(-0.60-1.22)	0.35	(-0.27-0.96)	0.28	(-0.54-1.11)	0.79	(-0.32-1.89)	0.69	(0.09-1.28)	0.86	(-0.27-1.99)	-0.67	(-1.36-0.01)	0	(-0.09-0.09)	0.23	(-0.42-0.88)	0.08	(-0.04-0.21)
	South	0.32	(-0.47-1.10)	0.34	(-0.22-0.89)	0.36	(-0.54-1.26)	0.22	(-0.45-0.89)	-0.19	(-1.00-0.62)	0.2	(-0.88-1.29)	-0.13	(-0.64-0.39)	-0.71	(-1.64-0.22)	-0.18	(-0.81-0.45)	0	(-0.09-0.08)	0.35	(-0.23-0.92)	-0.01	(-0.13-0.10)
Rural/Urban	Metropolitan(Ref)
	Micropolitan	0.25	(-0.58-1.09)	0.42	(-0.31-1.16)	0.28	(-0.66-1.22)	0.5	(-0.42-1.42)	0.35	(-0.68-1.39)	0.06	(-1.34-1.46)	0.02	(-0.75-0.79)	0.53	(-1.21-2.27)	0.47	(-0.17-1.11)	0.03	(-0.05-0.12)	0.31	(-0.38-1.00)	-0.1	(-0.26-0.06)
	Small town/Rural	-0.26	(-0.94-0.43)	-0.34	(-0.94-0.25)	-0.79	(-1.62-0.05)	-0.56	(-1.26-0.13)	-0.65	(-1.27--0.03)	-1.31	(-2.80-0.17)	0.19	(-0.57-0.95)	-0.69	(-1.78-0.41)	-0.61	(-2.04-0.83)	-0.02	(-0.13-0.09)	-0.57	(-1.28-0.14)	-0.06	(-0.22-0.10)
Obesity	Ref range (ref)
	Overweight	0.29	(-0.37-0.96)	0.32	(-0.24-0.88)	0.12	(-0.54-0.79)	0.15	(-0.37-0.66)	0.37	(-0.26-0.99)	0.88	(-0.10-1.85)	0.01	(-0.49-0.50)	0.61	(-0.37-1.60)	0.38	(-0.22-0.97)	-0.03	(-0.10-0.04)	0.14	(-0.44-0.71)	0.01	(-0.09-0.12)
	Obese	0.66	(-0.06-1.39)	0.87	(0.22-1.52)	0.62	(-0.23-1.48)	0.82	(0.15-1.50)	0.72	(0.04-1.40)	2.19	(1.25-3.14)	-0.22	(-1.01-0.58)	0.29	(-0.68-1.27)	1.08	(0.51-1.66)	-0.01	(-0.10-0.07)	0.66	(0.00-1.33)	0.05	(-0.05-0.15)
	Severe Obesity	1.47	(0.66-2.29)	0.9	(0.11-1.69)	1.85	(0.97-2.73)	2.14	(1.14-3.14)	1.74	(0.80-2.69)	4.73	(3.46-5.99)	0.86	(0.00-1.73)	2.64	(1.16-4.12)	1.92	(0.98-2.86)	0.05	(-0.04-0.14)	0.6	(-0.21-1.41)	0.39	(0.24-0.54)
Bouts of	5+ (Ref)
exercise/wk	1-4	-0.03	(-0.51-0.46)	-0.17	(-0.56-0.22)	-0.04	(-0.55-0.46)	0.29	(-0.14-0.73)	-0.15	(-0.63-0.33)	0.24	(-0.46-0.93)	0.34	(-0.09-0.78)	0.02	(-0.78-0.82)	-0.18	(-0.67-0.32)	0.01	(-0.05-0.07)	0.22	(-0.26-0.69)	0.08	(0.00-0.16)
	0	0.09	(-0.69-0.86)	0.24	(-0.34-0.82)	-0.05	(-0.80-0.70)	0.58	(-0.05-1.21)	0.19	(-0.47-0.86)	1.22	(0.20-2.23)	1.19	(0.56-1.83)	0.98	(0.02-1.94)	-0.1	(-0.75-0.54)	0.04	(-0.03-0.11)	0.38	(-0.27-1.03)	0.16	(0.05-0.26)
Tobacco	Never (Ref)
	Former	0.05	(-0.60-0.69)	-0.74	(-1.33--0.14)	0.12	(-0.51-0.74)	-0.17	(-0.68-0.33)	0.16	(-0.38-0.69)	0.2	(-0.56-0.97)	1.06	(0.69-1.44)	-0.78	(-2.01-0.44)	0.05	(-0.55-0.64)	0.06	(0.01-0.11)	-0.65	(-1.20--0.10)	0.2	(0.11-0.29)
	Current	-0.15	(-0.78-0.48)	-0.67	(-1.25--0.09)	-0.12	(-0.81-0.57)	-0.06	(-0.85-0.72)	-0.33	(-1.00-0.34)	0.85	(-0.11-1.80)	5.64	(4.90-6.38)	-1.88	(-2.98--0.78)	-0.69	(-1.33--0.05)	0.34	(0.28-0.41)	-1.34	(-2.04--0.64)	0.96	(0.84-1.08)
Alcohol	None (Ref)
	Light	1.62	(0.01-3.23)	0.83	(-0.62-2.28)	1.26	(-0.21-2.73)	0.93	(-0.18-2.04)	1.12	(-0.35-2.59)	-0.46	(-2.79-1.86)	-0.37	(-1.62-0.87)	0.57	(-2.02-3.16)	-0.62	(-2.23-0.98)	-0.02	(-0.15-0.11)	1.06	(-0.14-2.27)	-0.08	(-0.26-0.10)
	Heavy/Binge	1.83	(0.26-3.39)	0.62	(-0.87-2.11)	1.52	(0.00-3.04)	0.65	(-0.48-1.76)	1.26	(-0.18-2.70)	-1.14	(-3.46-1.19)	-0.25	(-1.43-0.92)	0.19	(-2.39-2.78)	-0.82	(-2.41-0.76)	-0.02	(-0.14-0.11)	1.01	(-0.20-2.22)	-0.05	(-0.24-0.14)
a Chronological age at Wave V blood draw.
b The other category for race or ethnicity includes participants who identified as American Indian or Alaska Native or who checked some other race or origin.

## Sheet: eTable 5
eTable 5. Multivariate models of social and demographic characteristics and clock estimates with Cell Compositions (N=4237).
		Horvath1AA		Horvath2AA		HannumAA		VidalBraloAA		Zhang2019AA		LinAA		PhenoAgeAA		GrimAgeAA		DunedinPoAmAA		DunedinPACEAA		PCHorvath1AA		PCHorvath2AA		PCHannumAA		PCPhenoAgeAA		PCGrimAgeAA		Zhang2017
Variable		Beta	CI	Beta	CI	Beta	CI	Beta	CI	Beta	CI	Beta	CI	Beta	CI	Beta	CI	Beta	CI	Beta	CI	Beta	CI	Beta	CI	Beta	CI	Beta	CI	Beta	CI	Beta	CI
Chronological Agea	Years	-0.09	(-0.24-0.07)	-0.02	(-0.12-0.07)	0.03	(-0.09-0.14)	-0.14	(-0.24- -0.04)	0.08	(-0.03-0.19)	0.08	(-0.14-0.31)	-0.03	(-0.23-0.17)	-0.12	(-0.24-0.01)	0	(-0.02-0.02)	0.02	( 0.00-0.03)	0.11	(-0.02-0.24)	0.09	(-0.03-0.21)	0.11	(-0.02-0.24)	-0.05	(-0.24-0.14)	-0.03	(-0.15-0.09)	-0.01	(-0.02-0.00)
Sex	Female (Ref)
	Male	2.25	( 1.59-2.91)	-0.2	(-0.63-0.24)	0.52	( 0.08-0.96)	0.09	(-0.39-0.56)	-0.28	(-0.74-0.18)	0.41	(-0.32-1.14)	-0.51	(-1.36-0.35)	2.11	( 1.62-2.60)	0.03	(-0.04-0.10)	-0.19	(-0.26- -0.12)	0.88	( 0.33-1.43)	-0.27	(-0.77-0.22)	1.05	( 0.52-1.59)	-0.86	(-1.61- -0.11)	2.35	( 1.92-2.79)	0.03	(-0.01-0.07)
Race or ethnicity	White (Ref)
	Asian/Pacific	-0.51	(-2.29-1.27)	-1.39	(-2.41- -0.37)	-2.08	(-3.33- -0.83)	-2.19	(-3.34- -1.05)	-2.84	(-4.08- -1.59)	-1.61	(-3.59-0.38)	-2.06	(-4.43-0.31)	-0.46	(-2.01-1.09)	0.18	(-0.03-0.39)	0.17	(-0.07-0.41)	-3.02	(-4.34- -1.70)	-3.02	(-4.54- -1.51)	-2.23	(-3.43- -1.03)	-3.11	(-5.37- -0.85)	-0.08	(-1.15-0.99)	-0.11	(-0.23-0.01)
	Black	-0.18	(-0.98-0.62)	-0.17	(-0.80-0.46)	-1.88	(-2.70- -1.06)	-0.93	(-1.63- -0.22)	-1.81	(-2.69- -0.93)	1.29	( 0.04-2.53)	-0.14	(-1.50-1.22)	2.23	( 1.52-2.95)	0.34	( 0.22-0.46)	0.47	( 0.36-0.58)	-2.98	(-3.77- -2.19)	-3.61	(-4.37- -2.86)	-1.67	(-2.60- -0.75)	3.79	( 2.72-4.85)	1.53	( 0.90-2.16)	0.06	( 0.00-0.11)
	Hispanic	-1.07	(-2.59-0.45)	-0.75	(-1.70-0.20)	-0.65	(-1.84-0.55)	-1.33	(-2.36- -0.29)	-0.92	(-2.02-0.19)	-0.65	(-2.56-1.27)	-0.24	(-2.00-1.52)	-1.19	(-2.14- -0.24)	0	(-0.15-0.16)	0.22	( 0.07-0.36)	-1.66	(-2.78- -0.54)	-1.81	(-2.87- -0.76)	-1.58	(-2.56- -0.61)	-1.38	(-2.56- -0.21)	-0.63	(-1.45-0.20)	-0.14	(-0.22- -0.07)
	Otherb	0.45	(-1.73-2.62)	-0.2	(-2.21-1.81)	-0.64	(-2.65-1.37)	0.04	(-2.92-3.01)	-0.04	(-1.95-1.86)	0.81	(-2.96-4.58)	1.5	(-1.41-4.41)	0.04	(-1.70-1.79)	0.11	(-0.20-0.42)	0.53	( 0.29-0.77)	-0.7	(-2.16-0.77)	-0.54	(-2.26-1.18)	-0.57	(-2.11-0.98)	0.87	(-1.60-3.34)	0.34	(-1.06-1.73)	0.09	( 0.00-0.19)
Immigrant	First (Ref)
generation	Second	0.35	(-1.87-2.57)	-0.29	(-1.71-1.12)	-0.43	(-1.61-0.75)	0.5	(-0.81-1.80)	0.42	(-0.78-1.61)	0.38	(-1.74-2.50)	-0.21	(-2.70-2.27)	1.42	( 0.21-2.62)	-0.05	(-0.24-0.13)	-0.05	(-0.25-0.14)	-0.65	(-2.08-0.77)	-0.69	(-1.99-0.60)	-0.34	(-1.62-0.94)	0.51	(-1.77-2.79)	0.93	( 0.01-1.85)	0.09	(-0.01-0.18)
	≥Third	0.39	(-2.01-2.79)	-0.56	(-2.06-0.93)	-1.51	(-2.99- -0.03)	0.23	(-1.15-1.62)	0.07	(-1.21-1.35)	-0.84	(-3.12-1.44)	-1.06	(-3.77-1.65)	1.33	( 0.11-2.56)	-0.12	(-0.29-0.05)	-0.05	(-0.25-0.15)	-1.06	(-2.34-0.21)	-0.82	(-2.13-0.49)	-1.09	(-2.45-0.26)	-0.76	(-2.91-1.39)	1.13	( 0.28-1.98)	0.05	(-0.05-0.14)
Education	≥ College (Ref)
	Some_College	-0.09	(-0.72-0.54)	0.21	(-0.25-0.66)	0.06	(-0.41-0.52)	0.35	(-0.11-0.80)	0.2	(-0.24-0.64)	-0.11	(-0.95-0.73)	0.06	(-0.62-0.74)	0.97	( 0.51-1.43)	0.07	( 0.00-0.15)	0.11	( 0.03-0.18)	0.37	(-0.10-0.85)	0.38	(-0.11-0.86)	0.17	(-0.30-0.64)	0.08	(-0.58-0.74)	0.83	( 0.45-1.21)	0.05	( 0.01-0.09)
	No College	0.4	(-0.53-1.33)	0.42	(-0.21-1.06)	0.58	(-0.17-1.33)	0.02	(-0.70-0.75)	-0.08	(-0.87-0.71)	0.36	(-0.90-1.61)	0.92	(-0.21-2.05)	2.71	( 1.81-3.60)	0.23	( 0.11-0.35)	0.3	( 0.19-0.41)	0.8	( 0.05-1.55)	0.81	(-0.04-1.67)	0.59	(-0.18-1.35)	0.88	(-0.14-1.89)	2.18	( 1.42-2.93)	0.17	( 0.09-0.24)
Annual	>100k (Ref)
income	50-100k	-0.74	(-1.36- -0.13)	-0.06	(-0.41-0.30)	0.23	(-0.29-0.76)	-0.41	(-0.84-0.01)	-0.08	(-0.54-0.39)	-0.52	(-1.71-0.66)	0.19	(-0.58-0.96)	0.14	(-0.42-0.70)	0.08	( 0.01-0.15)	0.03	(-0.04-0.11)	-0.14	(-0.65-0.38)	-0.22	(-0.75-0.31)	-0.02	(-0.50-0.46)	0.37	(-0.25-0.99)	0.02	(-0.38-0.42)	-0.01	(-0.05-0.03)
	25-50k	-0.11	(-0.91-0.68)	0.16	(-0.33-0.64)	0.58	(-0.15-1.31)	-0.25	(-0.88-0.38)	0.47	(-0.20-1.14)	-0.21	(-1.47-1.06)	0.65	(-0.49-1.80)	0.96	( 0.05-1.87)	0.22	( 0.12-0.33)	0.13	( 0.03-0.23)	0.4	(-0.41-1.21)	0.46	(-0.35-1.28)	0.43	(-0.25-1.12)	0.78	( 0.02-1.54)	0.79	( 0.03-1.54)	0.05	(-0.02-0.12)
	<25k	-0.19	(-1.06-0.69)	-0.22	(-0.81-0.37)	0.57	(-0.09-1.22)	-0.38	(-1.23-0.47)	0.37	(-0.33-1.06)	-1	(-2.39-0.38)	1.32	(-0.12-2.76)	1.55	( 0.62-2.49)	0.37	( 0.25-0.49)	0.29	( 0.15-0.43)	0.27	(-0.69-1.22)	0.21	(-0.68-1.10)	0.48	(-0.42-1.38)	1.84	( 0.52-3.15)	1.13	( 0.34-1.92)	0.12	( 0.05-0.19)
Region	Northeast (Ref)
	West	0.47	(-0.46-1.39)	-0.06	(-0.67-0.55)	0.02	(-0.66-0.70)	-0.54	(-1.08-0.00)	-0.08	(-0.73-0.58)	-0.66	(-1.66-0.35)	0.65	(-0.48-1.78)	0.15	(-0.62-0.91)	-0.02	(-0.14-0.10)	0.06	(-0.04-0.15)	0.05	(-0.76-0.87)	0.31	(-0.50-1.12)	-0.12	(-0.96-0.72)	-0.16	(-1.19-0.88)	-0.21	(-0.76-0.35)	-0.02	(-0.08-0.04)
	Midwest	0.84	(-0.07-1.76)	-0.07	(-0.63-0.49)	0.24	(-0.41-0.89)	-0.49	(-1.02-0.04)	0.22	(-0.42-0.86)	0.84	(-0.32-1.99)	2.09	( 0.93-3.25)	1.02	( 0.26-1.77)	0.07	(-0.05-0.19)	0.14	( 0.05-0.23)	0.51	(-0.24-1.27)	0.41	(-0.35-1.16)	0.27	(-0.56-1.10)	0.89	(-0.12-1.91)	0.77	( 0.15-1.39)	0.01	(-0.05-0.08)
	South	0.11	(-0.75-0.97)	0.25	(-0.31-0.82)	0.13	(-0.54-0.80)	-0.13	(-0.65-0.40)	0.26	(-0.31-0.83)	-0.7	(-1.63-0.24)	0.78	(-0.27-1.83)	0.1	(-0.61-0.81)	0.02	(-0.09-0.13)	0.12	( 0.03-0.21)	0.29	(-0.45-1.03)	0.29	(-0.47-1.06)	-0.15	(-0.94-0.64)	0.4	(-0.54-1.35)	0.03	(-0.46-0.53)	0	(-0.05-0.06)
Rural/Urban	Metropolitan (Ref)
	Micropolitan	0.34	(-0.65-1.34)	0.45	(-0.23-1.14)	0.7	(-0.14-1.53)	0.25	(-0.34-0.84)	0.27	(-0.40-0.95)	0.62	(-1.10-2.34)	0.59	(-0.60-1.78)	0.55	(-0.32-1.42)	-0.01	(-0.13-0.11)	0.05	(-0.04-0.14)	0.26	(-0.49-1.01)	0.34	(-0.40-1.07)	0.57	(-0.22-1.36)	0.3	(-0.88-1.49)	0.16	(-0.53-0.84)	0.04	(-0.03-0.10)
	Small town/Rural	-0.93	(-1.86-0.01)	-0.23	(-0.86-0.41)	-0.39	(-1.05-0.28)	-0.57	(-1.72-0.59)	-0.48	(-1.21-0.25)	-0.59	(-1.72-0.54)	-0.34	(-1.70-1.02)	0.32	(-0.51-1.15)	-0.03	(-0.17-0.11)	0.07	(-0.07-0.21)	-0.01	(-0.70-0.69)	-0.4	(-1.10-0.29)	-0.38	(-0.88-0.11)	-1.03	(-2.03- -0.03)	0.28	(-0.41-0.97)	0.01	(-0.05-0.07)
Obesity	Ref range/under (Ref)
	Overweight	-0.02	(-0.77-0.73)	0.42	(-0.13-0.96)	0.23	(-0.28-0.75)	0.38	(-0.12-0.88)	0.25	(-0.28-0.78)	0.66	(-0.33-1.66)	0.84	( 0.04-1.64)	0.05	(-0.60-0.70)	0	(-0.09-0.08)	0.19	( 0.11-0.28)	0.39	(-0.24-1.02)	0.28	(-0.29-0.84)	0.42	(-0.14-0.99)	0.86	( 0.15-1.56)	-0.07	(-0.56-0.42)	-0.02	(-0.06-0.02)
	Obese	0.76	( 0.02-1.51)	1.06	( 0.46-1.65)	0.95	( 0.31-1.59)	1.18	( 0.66-1.69)	0.88	( 0.29-1.47)	0.4	(-0.58-1.37)	2.32	( 1.35-3.30)	0.03	(-1.00-1.06)	0.04	(-0.05-0.13)	0.55	( 0.46-0.65)	0.93	( 0.31-1.55)	1.01	( 0.34-1.69)	0.86	( 0.26-1.47)	2.34	( 1.66-3.02)	-0.24	(-0.99-0.51)	0.02	(-0.05-0.08)
	Severe Obesity	3.13	( 1.89-4.36)	1.08	( 0.32-1.84)	2.18	( 1.17-3.19)	1.94	( 1.07-2.81)	0.85	( 0.05-1.65)	2.75	( 1.31-4.19)	5.03	( 3.52-6.54)	1.36	( 0.31-2.41)	0.31	( 0.20-0.43)	1.11	( 0.99-1.23)	1.76	( 0.99-2.52)	2.21	( 1.45-2.97)	1.81	( 0.92-2.69)	4.44	( 3.41-5.48)	0.6	(-0.24-1.44)	0.04	(-0.02-0.11)
Bouts of	5+ (Ref)
exercise/week	1-4	-0.01	(-0.61-0.59)	-0.12	(-0.51-0.26)	0.45	(-0.01-0.91)	-0.14	(-0.55-0.26)	0.25	(-0.24-0.74)	0.01	(-0.76-0.79)	0.72	( 0.04-1.40)	0.59	( 0.11-1.06)	0.11	( 0.04-0.17)	0.11	( 0.04-0.18)	0.03	(-0.46-0.51)	0.08	(-0.35-0.51)	-0.04	(-0.47-0.39)	0.43	(-0.10-0.95)	0.39	( 0.00-0.79)	0.03	(-0.01-0.06)
	0	0.44	(-0.17-1.06)	0.38	(-0.17-0.93)	0.82	( 0.19-1.44)	0.04	(-0.46-0.54)	0.54	(-0.08-1.16)	1.01	( 0.07-1.96)	1.99	( 0.86-3.11)	1.33	( 0.70-1.96)	0.14	( 0.05-0.23)	0.27	( 0.18-0.36)	0.3	(-0.38-0.99)	0.3	(-0.32-0.93)	0.37	(-0.23-0.97)	1.39	( 0.57-2.21)	1.15	( 0.57-1.72)	0.07	( 0.02-0.11)
Tobacco	Never (Ref)
	Former	-0.42	(-1.22-0.38)	-0.69	(-1.28- -0.09)	-0.12	(-0.63-0.38)	0.01	(-0.48-0.51)	-0.57	(-1.09- -0.04)	-0.77	(-2.01-0.47)	-0.29	(-1.03-0.45)	1.45	( 1.01-1.90)	0.16	( 0.08-0.24)	0.11	( 0.04-0.18)	0.07	(-0.55-0.68)	0.14	(-0.42-0.69)	0.13	(-0.44-0.70)	0.01	(-0.72-0.73)	0.9	( 0.53-1.27)	0.05	( 0.01-0.09)
	Current	-0.4	(-1.15-0.36)	-0.43	(-1.00-0.14)	0.39	(-0.39-1.18)	-0.55	(-1.10- -0.01)	-1	(-1.68- -0.32)	-1.79	(-2.88- -0.69)	1.59	( 0.58-2.60)	7.02	( 6.12-7.93)	0.91	( 0.80-1.01)	0.64	( 0.54-0.74)	0.09	(-0.52-0.71)	0.26	(-0.29-0.81)	-0.09	(-0.78-0.60)	0.99	( 0.11-1.86)	5.39	( 4.69-6.09)	0.38	( 0.33-0.42)
Alcohol	None (Ref)
	Light	0.67	(-1.30-2.65)	0.76	(-0.65-2.17)	0.83	(-0.22-1.88)	-0.37	(-1.70-0.95)	0.98	(-0.21-2.18)	0.48	(-2.03-2.98)	-0.84	(-3.26-1.58)	-0.59	(-1.74-0.56)	-0.09	(-0.24-0.06)	-0.1	(-0.26-0.07)	1.65	( 0.21-3.10)	1.32	( 0.10-2.54)	1.09	(-0.20-2.38)	-0.31	(-2.24-1.61)	-0.26	(-1.30-0.79)	0	(-0.09-0.09)
	Heavy/Binge	0.58	(-1.30-2.47)	0.51	(-0.93-1.94)	0.62	(-0.44-1.67)	-0.56	(-1.92-0.79)	0.9	(-0.28-2.09)	0.09	(-2.37-2.55)	-0.84	(-3.10-1.43)	-0.7	(-1.85-0.45)	-0.07	(-0.23-0.09)	-0.15	(-0.33-0.02)	1.83	( 0.47-3.19)	1.53	( 0.29-2.76)	1.28	( 0.08-2.48)	-0.96	(-2.77-0.85)	-0.16	(-1.09-0.77)	0	(-0.09-0.09)
Cells	CD4T	-12.69	( -27.12-1.73)	6.1	(-4.06- 16.27)	25.55	( 8.25- 42.84)	-99.13	(-113.68--84.59)	-5.98	( -19.65-7.69)	21.63	( 0.24- 43.02)	-4.32	( -25.71- 17.08)	-21.42	( -36.27- -6.58)	11.9	( 9.48- 14.32)	-3.5	(-5.63- -1.37)	-22.23	( -36.73- -7.72)	-29.25	( -43.45--15.05)	15.11	( 2.50- 27.72)	-48.38	( -65.97--30.79)	-18.05	( -29.11- -6.99)	-7.59	(-8.81- -6.36)
	CD8T	12.06	(-3.21- 27.34)	14.5	( 3.78- 25.23)	26.63	( 9.44- 43.82)	-80.33	( -93.79--66.87)	4.51	(-9.44- 18.45)	36.43	(14.60- 58.27)	0.77	( -20.27- 21.82)	-21.1	( -35.37- -6.82)	10.66	( 8.13- 13.19)	-3.18	(-5.25- -1.10)	18.85	( 1.44- 36.25)	23.97	( 6.96- 40.99)	46.38	(29.01- 63.75)	-26.69	( -44.94- -8.43)	-13.13	( -22.74- -3.52)	-5.07	(-6.16- -3.97)
	Bcell	-8.71	( -22.64-5.23)	-8.41	( -20.36-3.53)	36.3	(17.95- 54.65)	-97.71	(-110.86--84.56)	-16.43	( -31.63- -1.23)	21.68	(-5.56- 48.93)	-20.74	( -48.28-6.80)	-29.51	( -47.46--11.56)	10.09	( 7.32- 12.86)	0.88	(-1.24-3.00)	-29.32	( -48.93- -9.72)	-43.92	( -59.06--28.78)	29.43	(11.22- 47.63)	-50.53	( -75.42--25.65)	-28.13	( -42.54--13.72)	-8.97	( -10.31- -7.62)
	NK	7.12	(-9.82- 24.06)	23.94	(10.71- 37.17)	76.89	(59.34- 94.44)	-83.4	( -98.78--68.02)	16.27	( 0.69- 31.84)	30.82	( 4.25- 57.40)	29.76	( 6.39- 53.12)	-21.84	( -38.45- -5.23)	11.88	( 9.24- 14.51)	-2.12	(-4.46-0.22)	5.86	( -13.54- 25.26)	16.74	(-1.22- 34.70)	55.4	(38.15- 72.65)	-8.01	( -30.01- 13.99)	-25.29	( -37.59--12.98)	-2.9	(-4.21- -1.59)
	Gran	-0.85	( -13.91- 12.22)	8.18	(-1.94- 18.31)	45.68	(28.79- 62.58)	-80.47	( -93.68--67.26)	-3.41	( -16.58-9.75)	29.64	( 8.92- 50.37)	27.53	( 7.51- 47.54)	-9.33	( -23.03-4.38)	15.45	(13.05- 17.85)	0.37	(-1.60-2.33)	-0.32	( -14.63- 14.00)	2.66	( -10.72- 16.04)	49.29	(36.39- 62.18)	1.36	( -15.32- 18.03)	-2.22	( -12.01-7.58)	-3.82	(-4.88- -2.76)
	Mono	-13.31	( -32.84-6.22)	11.03	(-1.98- 24.05)	45.65	(25.50- 65.80)	-85.31	( -98.75--71.87)	6.35	(-9.88- 22.59)	40.49	(16.22- 64.76)	40.52	(13.58- 67.47)	-16.91	( -34.66-0.85)	15.13	(12.48- 17.77)	-0.4	(-2.78-1.98)	-1.67	( -19.99- 16.66)	-4.74	( -21.94- 12.46)	51.97	(35.30- 68.64)	4.63	( -15.03- 24.29)	-6.46	( -19.61-6.69)	-4.1	(-5.32- -2.89)
Notes:
a Chronological age at Wave V blood draw.
b The other category for race or ethnicity includes participants who identified as American Indian or Alaska Native or who checked some other race or origin.
